# Supplementary material for: The Global Trend of Microplastic Research in Freshwater Ecosystems
Source: Toxics. 2023 Jun 17;11(6):539. doi: 10.3390/toxics11060539 (PMC10303708; doi:10.3390/toxics11060539)
Supplement: Supplementary file 1 [file toxics-11-00539-s001.zip]

Archive with 1 entries (1 files):
- toxics-2387221-supplementary.pdf
